# Supplementary material for: Antimicrobial Activity of Gemini Surfactants with Ether Group in the Spacer Part
Source: Molecules. 2021 Sep 23;26(19):5759. doi: 10.3390/molecules26195759 (PMC8510121; doi:10.3390/molecules26195759)
Supplement: Supplementary file 1 [file molecules-26-05759-s001.zip]

Archive with 1 entries (1 files):
- molecules-1385273-supplementary.pdf
